# Supplementary material for: Multilocus Sequence Typing Reveals New Insights into the Population Structure and Genetic Diversity of Lactococcus spp. from Brazilian Fish
Source: Microorganisms. 2026 May 16;14(5):1131. doi: 10.3390/microorganisms14051131 (PMC13209592; doi:10.3390/microorganisms14051131)
Supplement: Supplementary file 1 [file microorganisms-14-01131-s001.zip › supplementary_table_1.xlsx]

## Sheet: Planilha1
isolate	country	year	species	host	origin	NCBI_assembly_accession	als	atpA	tuf	gapC	gyrB	rpoC	galP	ST (MLST)
M03102409 EE5d7	USA	unknown	Lactococcus formosensis	fish	Largemouth bass (Micropterus salmoides)	GCA_037892725.1	80	10	47	22	67	33	66	n140
M04020401 EE5e5	USA	unknown	Lactococcus formosensis	fish	Largemouth bass (M. salmoides)	GCA_037892375.1	81	10	48	22	67	33	67	n141
PAQ-208	USA	2018	Lactococcus formosensis	fish	Rainbow trout (Oncorhynchus mykiss)	GCA_045689625.1	85	57	49	3	52	4	70	n150
M20011502 FF20a2	USA	unknown	Lactococcus formosensis	fish	Barramundi (Lates calcarifer)	GCA_039645575.1	86	4	14	3	29	35	42	n151
23-3-92	Spain	1992	Lactococcus garvieae	fish	Rainbow trout	GCF_029339915.1	1	1	1	1	1	1	1	1
M21102102	USA	2022	Lactococcus garvieae	fish	Fish	GCA_037892105.1	5	5	6	2	5	5	5	6
1683	Italy	1997	Lactococcus garvieae	fish	Rainbow trout	GCF_029339845.1	10	3	4	2	3	3	3	13
1691-2	Italy	1997	Lactococcus garvieae	fish	Rainbow trout	GCF_029339875.1	10	3	4	2	3	3	3	13
RTCLI04	India	2015	Lactococcus garvieae	fish	Rainbow trout	GCF_006782925.1	34	24	27	15	28	27	29	62
1181	Spain	1996	Lactococcus garvieae	fish	Rainbow trout	GCF_029339895.1	35	13	1	2	19	16	30	63
ZB-1	China	2022	Lactococcus garvieae	fish	Yellow croaker (Larimichthys crocea)	GCF_029911905.1	52	38	6	24	45	40	44	95
R22-8	USA	2022	Lactococcus garvieae	fish	Brown trout (Salmo trutta)	GCA_037891815.1	82	55	6	2	68	59	68	n144
VC11	USA	2020	Lactococcus garvieae	fish	Largemouth bass (M. salmoides)	GCA_045689635.1	83	56	1	2	70	60	69	n147
VC13	USA	2020	Lactococcus garvieae	fish	Largemouth bass (M. salmoides)	GCA_045689645.1	83	56	1	2	70	60	69	n147
ERR5094895	Poland	2022	Lactococcus garvieae	fish	Rainbow trout	GCA_947072355.1	-	56	1	2	70	66	83	non-typeable
R21-91A	Canada	2021	Lactococcus petauri	fish	Rainbow trout (O. mykiss)	GCA_037891785.1	11	6	10	2	9	11	8	14
R21-77-2	Canada	2021	Lactococcus petauri	fish	Rainbow trout (O. mykiss)	GCA_037891695.1	11	6	10	2	9	11	8	14
LG_SAV_20	Greece	2007	Lactococcus petauri	fish	Rainbow trout	GCF_004308195.1	11	6	10	2	9	11	8	14
LG1	Greece	2016	Lactococcus petauri	fish	Rainbow trout	GCF_025798325.1	11	6	10	2	9	11	8	14
LG3	Greece	2010	Lactococcus petauri	fish	Rainbow trout	GCF_025798355.1	11	6	10	2	9	11	8	14
LG5	Greece	2009	Lactococcus petauri	fish	Rainbow trout	GCF_025798385.1	11	6	10	2	9	11	8	14
LG6	Greece	2008	Lactococcus petauri	fish	Rainbow trout	GCF_025798405.1	11	6	10	2	9	11	8	14
04-8782	Israel	2004	Lactococcus petauri	fish	Rainbow trout	GCF_029339675.1	11	6	10	2	9	11	8	14
972-95	Portugal	1995	Lactococcus petauri	fish	Rainbow trout	GCF_029339425.1	11	6	10	2	9	11	8	14
00-5011	Spain	2000	Lactococcus petauri	fish	Rainbow trout	GCF_029339815.1	11	6	10	2	9	11	8	14
01-5306	Spain	2001	Lactococcus petauri	fish	Rainbow trout	GCF_029339695.1	11	6	10	2	9	11	8	14
02-6071	Spain	2002	Lactococcus petauri	fish	Rainbow trout	GCF_029339685.1	11	6	10	2	9	11	8	14
03-8568	Spain	2003	Lactococcus petauri	fish	Rainbow trout	GCF_029339735.1	11	6	10	2	9	11	8	14
1336	Spain	1996	Lactococcus petauri	fish	Rainbow trout	GCF_029339785.1	11	6	10	2	9	11	8	14
1758	Spain	1998	Lactococcus petauri	fish	Rainbow trout	GCF_029339435.1	11	6	10	2	9	11	8	14
970	Spain	1995	Lactococcus petauri	fish	Rainbow trout	GCF_029339755.1	11	6	10	2	9	11	8	14
BA05-00402	Spain	2005	Lactococcus petauri	fish	Rainbow trout	GCF_029339655.1	11	6	10	2	9	11	8	14
CP1	Spain	1991	Lactococcus petauri	fish	Rainbow trout	GCF_029339835.1	11	6	10	2	9	11	8	14
CP2	Spain	1993	Lactococcus petauri	fish	Rainbow trout	GCF_029339775.1	11	6	10	2	9	11	8	14
DICM09-00230	Spain	2009	Lactococcus petauri	fish	Rainbow trout	GCF_029339555.1	11	6	10	2	9	11	8	14
DICM11-00507	Spain	2011	Lactococcus petauri	fish	Rainbow trout	GCF_029339525.1	11	6	10	2	9	11	8	14
DICM12-00820	Spain	2012	Lactococcus petauri	fish	Rainbow trout	GCF_029339515.1	11	6	10	2	9	11	8	14
DICM15-00195	Spain	2015	Lactococcus petauri	fish	Rainbow trout	GCF_029339535.1	11	6	10	2	9	11	8	14
ICM07-00732	Spain	2007	Lactococcus petauri	fish	Rainbow trout	GCF_029339595.1	11	6	10	2	9	11	8	14
ICM16-00935	Spain	2016	Lactococcus petauri	fish	Rainbow trout	GCF_029339485.1	11	6	10	2	9	11	8	14
ICM17-00285	Spain	2017	Lactococcus petauri	fish	Rainbow trout	GCF_029339445.1	11	6	10	2	9	11	8	14
P04-8864	Spain	2004	Lactococcus petauri	fish	Rainbow trout	GCF_029339605.1	11	6	10	2	9	11	8	14
SK10	Turkey	2020	Lactococcus petauri	fish	Onchorhynchus mykiss	GCA_050563585.1	11	6	10	2	9	11	8	14
D185	Turkey	2019	Lactococcus petauri	fish	Rainbow trout	GCF_027857135.1	11	6	10	2	9	11	8	14
Ylg1	Turkey	2016	Lactococcus petauri	fish	Rainbow trout	GCF_028564755.1	11	6	10	2	9	11	8	14
D375	Turkey	2020	Lactococcus petauri	fish	Rainbow trout	GCF_025599035.1	11	6	10	2	9	11	8	14
Lg10	Turkey	2017	Lactococcus petauri	fish	Rainbow trout	GCF_028564775.1	11	6	10	2	9	11	8	14
Lg-per	Turkey	2011	Lactococcus petauri	fish	Rainbow trout	GCF_024515995.1	11	6	10	2	9	11	8	14
Lp001	Turkey	2020	Lactococcus petauri	fish	Rainbow trout	GCF_024704965.1	11	6	10	2	9	11	8	14
S-39	Turkey	2014	Lactococcus petauri	fish	Rainbow trout	GCF_022698205.1	11	6	10	2	9	11	8	14
BA06-02795	Spain	2006	Lactococcus petauri	fish	Rainbow trout	GCF_029339615.1	11	6	10	2	9	26	8	57
S69-A	USA	2021	Lactococcus petauri	fish	Guineafowl puffer (Arothron meleagris)	GCA_039645215.1	54	6	20	20	47	8	8	98
M18012501 FF2g6	USA	unknown	Lactococcus petauri	fish	European sea bass (Dicentrarchus labrax)	GCA_045689655.1	9	7	3	4	18	9	61	128
R21-74 AL-1	USA	2021	Lactococcus petauri	fish	Hybrid catfish (Ictalurus sp.)	GCA_037892055.1	9	12	3	2	7	9	16	n142
Mic16-Lg09	Mexico	2016	Lactococcus petauri	fish	Rainbow trout (O. mykiss)	GCA_037891335.1	17	6	20	2	47	8	8	n145
LP18-Lg12	Mexico	2018	Lactococcus petauri	fish	Rainbow trout (O. mykiss)	GCA_037891045.1	17	6	20	2	47	8	8	n145
RC17-Lg01	Mexico	2017	Lactococcus petauri	fish	Rainbow trout (O. mykiss)	SAMN39080997	17	6	20	2	47	8	8	n145
AC16-Lg13	Mexico	2016	Lactococcus petauri	fish	Rainbow trout (O. mykiss)	SAMN39080998	17	6	20	2	47	8	8	n145
UCD-BR1	USA	2020	Lactococcus petauri	fish	Rainbow trout (O. mykiss)	GCA_037890915.1	17	6	20	2	47	8	8	n145
R22-11 BR-C	USA	2022	Lactococcus petauri	fish	Rainbow trout (O. mykiss)	GCA_039645065.1	17	6	20	2	47	8	8	n145
R22-16 FS-A5	USA	2022	Lactococcus petauri	fish	Rainbow trout (O. mykiss)	GCA_039645045.1	17	6	20	2	47	8	8	n145
UCD-MOJ1	USA	2020	Lactococcus petauri	fish	Rainbow trout (O. mykiss)	GCA_037890745.1	17	6	20	2	47	8	8	n145
UCD-JR1	USA	2020	Lactococcus petauri	fish	Rainbow trout (O. mykiss)	GCA_039645025.1	17	6	20	2	47	8	8	n145
UCD-FS1	USA	2020	Lactococcus petauri	fish	Rainbow trout (O. mykiss)	GCA_039645005.1	17	6	20	2	47	8	8	n145
R21-69 HC	USA	2021	Lactococcus petauri	fish	Rainbow trout (O. mykiss)	GCA_039644985.1	17	6	20	2	47	8	8	n145
M17100408 FF4i7	USA	unknown	Lactococcus petauri	fish	Rainbow trout (O. mykiss)	GCA_037891795.1	11	6	10	36	69	11	8	n146
R22-25 IC35	USA	2022	Lactococcus petauri	fish	Catfish (Ictalurus sp.)	GCA_039645515.1	84	7	32	11	12	8	8	n149
