# Supplementary material for: Multilocus Sequence Typing Reveals New Insights into the Population Structure and Genetic Diversity of Lactococcus spp. from Brazilian Fish
Source: Microorganisms. 2026 May 16;14(5):1131. doi: 10.3390/microorganisms14051131 (PMC13209592; doi:10.3390/microorganisms14051131)
Supplement: Supplementary file 1 [file microorganisms-14-01131-s001.zip › supplementary_table_2.xlsx]

## Sheet: tables2
isolate	country	year	species	host	origin	als	atpA	tuf	gapC	gyrB	rpoC	galP	ST (MLST)
Sashimi-1666	China [Hong Kong]	2022	Lactococcus formosensis	other	Salmon sashimi	67	4	5	3	4	4	4	113
Sashimi-1031	China [Hong Kong]	2021	Lactococcus formosensis	other	Flounder sashimi	26	44	22	9	20	22	25	114
Sashimi-1649	China [Hong Kong]	2022	Lactococcus formosensis	other	Yellowtail sashimi	38	10	14	16	30	28	53	115
Sashimi-1092	China [Hong Kong]	2021	Lactococcus formosensis	fish	Yellowtail	38	10	14	16	30	28	26	56
Sashimi-1661	China [Hong Kong]	2022	Lactococcus formosensis	fish	Yellowtail	38	10	14	16	30	28	26	56
Sashimi-1665	China [Hong Kong]	2022	Lactococcus formosensis	fish	Flounder	4	4	5	3	4	4	4	5
KNM1201103	Japan	2020	Lactococcus formosensis	fish	Seriola dumerili	38	10	14	16	30	28	53	115
KNM1190711	Japan	2019	Lactococcus formosensis	fish	Seriola dumerili	38	10	14	16	30	28	26	56
KTN1191204	Japan	2019	Lactococcus formosensis	fish	Seriola quinqueradiata	38	10	14	16	30	28	26	56
KSH2210421	Japan	2021	Lactococcus formosensis	fish	Seriola quinqueradiata	38	10	14	16	30	28	26	56
KAY1211113	Japan	2021	Lactococcus formosensis	fish	Seriola quinqueradiata	38	10	14	16	30	28	53	115
L21-20	Japan	2021	Lactococcus formosensis	fish	Pseudocaranx dentex	38	10	14	16	30	28	26	56
MS200408A	Japan	2020	Lactococcus formosensis	fish	Seriola dumerili	38	10	14	16	30	28	26	56
CT2	Singapore	2015	Lactococcus formosensis	fish	Bighead carp	25	10	21	9	25	21	25	41
FISHB	Singapore	2013	Lactococcus formosensis	fish	not informed	27	19	23	9	26	23	26	43
00/4976 B	Spain	2000	Lactococcus formosensis	fish	not informed	25	10	28	9	25	21	25	59
30/19-01	Brazil	2019	Lactococcus garvieae	fish	Nile tilapia	12	8	6	7	27	13	12	46
05/21-28	Brazil	2021	Lactococcus garvieae	fish	Nile tilapia	12	8	6	7	27	13	12	46
Sashimi-1032	China [Hong Kong]	2021	Lactococcus garvieae	other	Prawn sashimi	2	2	2	29	5	2	55	119
Sashimi-1090	China [Hong Kong]	2021	Lactococcus garvieae	other	Prawn sashimi	70	46	6	2	57	51	56	120
Sashimi-1656	China [Hong Kong]	2022	Lactococcus garvieae	other	Yellowtail sashimi	71	47	43	30	58	52	57	121
Sashimi-1688	China [Hong Kong]	2022	Lactococcus garvieae	other	Salmon sashimi	3	3	4	2	59	3	3	122
Sashimi-1689	China [Hong Kong]	2022	Lactococcus garvieae	other	Prawn sashimi	72	48	4	31	60	53	58	123
Sashimi-1691	China [Hong Kong]	2022	Lactococcus garvieae	other	Flounder sashimi	73	49	44	2	61	54	59	124
LG9	Italy	2000	Lactococcus garvieae	fish	Rainbow trout	10	3	4	2	3	3	3	13
Lg19	Italy	2000	Lactococcus garvieae	fish	Rainbow trout	10	3	4	2	3	3	3	13
UNIUD074	Italy		Lactococcus garvieae	fish	Rainbow trout	10	3	4	2	3	3	3	13
ATCC 49156	Japan	1974	Lactococcus garvieae	fish	Yellowtail	12	8	6	6	10	13	12	16
Lg2	Japan	2002	Lactococcus garvieae	fish	Yellowtail	12	8	6	7	10	13	12	17
MS210922A	Japan	2021	Lactococcus garvieae	fish	Seriola dumerili	52	38	6	24	45	40	44	95
KN22525	Japan	2022	Lactococcus garvieae	fish	Greater amberjack (Seriola dumerili)	52	38	6	24	45	40	44	95
KNK11220525	Japan	2022	Lactococcus garvieae	fish	Seriola dumerili	52	38	6	24	45	40	44	95
KNM1161028	Japan	2016	Lactococcus garvieae	fish	Seriola dumerili	12	8	6	7	10	13	12	17
15TILSE6	Singapore	2015	Lactococcus garvieae	fish	Tilapia	5	17	6	2	23	19	24	39
15TILSE2	Singapore	2015	Lactococcus garvieae	fish	Tilapia	5	17	6	2	23	19	24	39
JJJN1	South Korea	2017	Lactococcus garvieae	fish	Planiliza haematocheilus	12	8	6	7	10	13	12	17
207951	Spain	2023	Lactococcus garvieae	fish	Dicentrarchus labrax	79	8	6	7	10	13	12	139
237191	Spain	2024	Lactococcus garvieae	fish	Dicentrarchus labrax	34	24	27	39	42	27	29	157
236734	Spain	2024	Lactococcus garvieae	fish	Dicentrarchus labrax	97	66	58	2	5	27	27	158
OS-37	Turkey	2013	Lactococcus garvieae	fish	Rainbow trout	63	42	39	28	53	46	50	109
48/20-05	Brazil	2020	Lactococcus petauri	fish	Nile tilapia	17	12	3	2	7	9	16	24
67/21-01	Brazil	2021	Lactococcus petauri	fish	Nile tilapia	17	12	3	2	7	9	16	24
34/22-05	Brazil	2022	Lactococcus petauri	fish	Nile tilapia	17	12	3	2	7	9	16	24
94/22-03	Brazil	2022	Lactococcus petauri	fish	Nile tilapia	29	21	7	2	7	11	6	47
Sashimi-1050	China [Hong Kong]	2021	Lactococcus petauri	other	Salmon sashimi	76	52	7	2	12	58	62	132
Sashimi-1051	China [Hong Kong]	2021	Lactococcus petauri	other	Prawn sashimi	17	12	20	2	7	9	63	133
Sashimi-1065	China [Hong Kong]	2021	Lactococcus petauri	other	Salmon sashimi	77	6	13	32	50	11	64	134
Sashimi-1077	China [Hong Kong]	2021	Lactococcus petauri	other	Prawn sashimi	9	7	3	33	18	9	9	135
Sashimi-1084	China [Hong Kong]	2021	Lactococcus petauri	other	Salmon sashimi	28	53	45	34	12	25	65	136
Sashimi-1096	China [Hong Kong]	2021	Lactococcus petauri	other	Flounder sashimi	78	6	20	20	47	8	8	137
Sashimi-1667	China [Hong Kong]	2022	Lactococcus petauri	other	Flounder sashimi	45	54	8	2	65	7	65	138
V63	Italy	2003	Lactococcus petauri	fish	Trout	11	6	10	2	9	11	8	14
V79	Italy	2002	Lactococcus petauri	fish	Trout	11	6	11	5	7	12	11	15
FISH1	Singapore	2014	Lactococcus petauri	fish	Cobia	9	7	3	4	7	9	9	10
15GRT2	Singapore	2015	Lactococcus petauri	fish	Red tilapia	9	15	3	11	12	9	21	34
8831	Spain		Lactococcus petauri	fish	Rainbow trout	11	6	10	2	9	11	8	14
BA06/02795	Spain	2006	Lactococcus petauri	fish	not informed	11	6	10	2	9	26	8	57
PAQ102015-99	USA	2015	Lactococcus petauri	fish	Oncorhynchus mykiss	11	6	10	2	9	11	8	14
